# Supplementary material for: ACEK Biosensor for the Minute-Scale Quantification of Breast Cancer ctDNA
Source: Sensors (Basel). 2024 Jan 15;24(2):547. doi: 10.3390/s24020547 (PMC10818266; doi:10.3390/s24020547)
Supplement: Supplementary file 1 [file sensors-24-00547-s001.zip]

Archive with 1 entries (1 files):
- sensors-2801780-supplementary.pdf
